# Supplementary material for: A Field‐Friendly, Non‐Toxic Fixative for Integrated Morphological and Molecular Research in Non‐Model Invertebrates
Source: Ecol Evol. 2026 Feb 10;16(2):e73006. doi: 10.1002/ece3.73006 (PMC12889569; doi:10.1002/ece3.73006)
Supplement: Supplementary file 2 — Table S1: Nanodrop and TapeStation measures of all samples used in the study. [file ECE3-16-e73006-s001.xlsx]

## Sheet: KINFix_results_ordered
	Supplementary Table S1. Nanodrop and TapeStation measures of all samples used in the study. Average values are in bold at the end of the corresponding column.
	SAMPLE		NANODROP			TapeStation
	Species	Fixative	ng/µl	260/280	260/230	ng/µl	RIN
	Nemertean Lineus lacteus	KINFix old	784.4	1.96	1.14	93.2	4.2
			912.7	1.95	1.49	116	4.6
			966	1.9	1.6	65.4	4.9
			1014.7	1.89	1.7
			418.7	1.83	1.33
			617.4	1.95	1.72
			453.2	1.85	1.89
			790.8	1.91	1.9
			744.737	1.905	1.59625	91.5333	4.56667
		KINFix new	236.1	1.79	1.42	129	6.5
			160.4	1.72	1.49	32.5	6.3
			315.9	1.76	1.63	62.8	7.5
			257.8	1.84	1.53
			114.7	1.82	1.79
			115	1.87	2.12
			199.983	1.8	1.66333	74.7667	6.76667
		RNAlater	778.73	2.04	2.18	276	9.9
			659.8	1.92	1.55	163	8.9
			219.9	1.85	0.04	155	7.3
			156	1.9	2.96
			51.42	1.95	1.42
			27.35	1.64	0.18
			879.6	1.98	1.81
			396.114	1.89714	1.44857	198	8.7
	Planaria Dugesia subtentaculata	KINFix old	119.4	1.88	1.02	21.5	8.7
			43.5	2.04	0.6	13.1	8.7
			71.9	1.98	0.76	22.1	8.7
			62.6	2.04	1.2
			107.1	1.91	0.87
			131.1	2	1.08
			145.2	2.01	2.02
			190	1.91	1.65
			230.9	1.88	1.49
			122.411	1.96111	1.18778	18.9	8.7
		KINFix new	273.8	1.9	1.31	39	7.9
			119.3	1.96	1.16	36.5	9
			77.2	2.11	0.92	23.8	9.1
			26.2	1.85	1.94
			34	1.87	0.29
			60.9	1.94	0.76
			172	1.91	1.75
			186.4	1.93	1.86
			59.8	1.85	1.82
			112.178	1.92444	1.31222	33.1	8.66667
		RNAlater	35.6	1.96	1.79	23.6	10
			44.2	2.27	0.78	27.5	10
			57.1	1.98	1.51	30	10
			12	1.72	0.78
			22.8	1.77	0.46
			24.8	1.84	0.89
			32.75	1.92333	1.035	27.0333	10
	Annelid Pristina leidyi	KINFix old	7.1	1.36	0.04	1.88	–
			6.7	1.69	0.1	1.59	–
			9.6	1.61	0.22	2.12	–
			2.7	2.14	0.3
			2.5	1.69	0.17
			4.5	2.34	0.26
			5.51667	1.805	0.181667	1.86333	–
		KINFix new	5.6	1.55	0.08	2.06	–
			3.5	1.7	0.04	2.31	–
			6.3	1.9	0.45	2.29	–
			2.8	3.01	0.55
			2.8	1.96	0.49
			4.2	2.024	0.322	2.22	–
		RNAlater	4.8	1.1	0.64	3.8	–
			6	1.45	0.31	2.9	–
			6	1.39	0.41	3.1	–
			2.9	1.2	0.56
			3	1.33	0.08
			4.9	1.4	0.48
			4.6	1.31167	0.413333	3.26667	–
